# Supplementary material for: Design, Characterization, and Antimicrobial Evaluation of Copper Nanoparticles Utilizing Tamarixinin a Ellagitannin from Galls of Tamarix aphylla
Source: Pharmaceuticals (Basel). 2022 Feb 11;15(2):216. doi: 10.3390/ph15020216 (PMC8874630; doi:10.3390/ph15020216)
Supplement: Supplementary file 1 [file pharmaceuticals-15-00216-s001.zip]

Archive with 1 entries (1 files):
- pharmaceuticals-1587494-supplementary.pdf
